# Supplementary material for: Patient-Oriented In Vitro Studies in Duchenne Muscular Dystrophy: Validation of a 3D Skeletal Muscle Organoid Platform
Source: Biomedicines. 2025 May 3;13(5):1109. doi: 10.3390/biomedicines13051109 (PMC12109395; doi:10.3390/biomedicines13051109)
Supplement: Supplementary file 1 [file biomedicines-13-01109-s001.zip]

Archive with 14 entries (13 files):
- Figure S1.png
- Figure S2.png
- Figure S3.png
- Figure S4.png
- Figure S5.png
- Table S1.pptx
- Video S2.gif
- videos S1 a-f/
- videos S1 a-f/a_hwt_twitch.avi
- videos S1 a-f/b_hwt_tetanus.avi
- videos S1 a-f/c_dmd1_twitch.avi
- videos S1 a-f/d_dmd1_tetanus.avi
- videos S1 a-f/e_dmd2_twitch.avi
- videos S1 a-f/f_dmd2_tetanus.avi
